# Supplementary material for: Antibacterial Effect of Sesame Protein-Derived Peptides against Escherichia coli and Staphylococcus aureus: In Silico and In Vitro Analysis
Source: Nutrients. 2024 Jan 4;16(1):175. doi: 10.3390/nu16010175 (PMC10780390; doi:10.3390/nu16010175)
Supplement: Supplementary file 1 [file nutrients-16-00175-s001.zip]

Archive with 1 entries (1 files):
- nutrients-2733192-supplementary.pdf
